# Supplementary material for: The Prognostic Value of ASPHD1 and ZBTB12 in Colorectal Cancer: A Machine Learning-Based Integrated Bioinformatics Approach
Source: Cancers (Basel). 2023 Aug 28;15(17):4300. doi: 10.3390/cancers15174300 (PMC10486397; doi:10.3390/cancers15174300)
Supplement: Supplementary file 1 [file cancers-15-04300-s001.zip]

Archive with 1 entries (1 files):
- cancers-2564797-supplementary.pdf
